# Supplementary material for: DPCDI: an artificial intelligent-derived indicator interpreting the diagnostic, stratification, and therapeutic implications of druggability programmed cell death in heart failure
Source: Front Genet. 2026 Jan 15;16:1753636. doi: 10.3389/fgene.2025.1753636 (PMC12851539; doi:10.3389/fgene.2025.1753636)
Supplement: Supplementary file 1 [file Table1.xlsx]

## Sheet: Supplementary Table 1
Apoptosis	Ferroptosis	Autophagy	Necroptosis	All =1016 (Remove duplication)
AATF	ABCC1	ABL1	GLUD1	AATF
ABL1	ACACA	ABL2	GLUD2	ABL1
ACAA2	ACO1	ACER2	ALOX15	ACAA2
ACKR3	ACSF2	ADRA1A	FTH1	ACKR3
ACVR1	ACSL1	ADRB2	PYG	ACVR1
ACVR1B	ACSL3	AKT1	CAPN1	ACVR1B
ADORA1	ACSL4	AMBRA1	CASP1	ADORA1
AEN	ACSL5	ATF6	GLNA	AEN
AGT	ACSL6	ATG101	BAX	AGT
AGTR2	AIFM2	ATG13	BCL2	AGTR2
AIFM1	AKR1C1	ATG14	FADD	AIFM1
AKT1	AKR1C2	ATG2A	RIPK1	AKT1
ANXA6	AKR1C3	ATG2B	TNF	ANXA6
APAF1	ALOX12	ATG5	TNFRSF1A	APAF1
APPL1	ALOX15	ATG7	TRADD	APPL1
AR	ALOX5	ATM	TRAF2	AR
ARHGEF2	ATG5	ATP13A2	PPIA	ARHGEF2
ARL6IP5	ATG7	ATP6V0A1	CAPN2	ARL6IP5
ARMC10	ATP5MC3	ATP6V0A2	HSP90A	ARMC10
ARRB2	BACH1	ATP6V0B	IL1A	ARRB2
ASAH2	CARS	ATP6V0C	TNFSF6	ASAH2
ATF3	CBS	ATP6V0D1	TNFRSF6	ATF3
ATF4	CD44	ATP6V0D2	CASP8	ATF4
ATM	CHAC1	ATP6V0E1	JNK	ATM
ATP2A1	CISD1	ATP6V0E2	JAK2	ATP2A1
ATP2A3	CP	ATP6V1A	CAMK2	ATP2A3
ATP5IF1	CRYAB	ATP6V1B1	IL1B	ATP5IF1
AVP	CS	ATP6V1B2	IFNG	AVP
BAD	CYBB	ATP6V1C1	STAT3	BAD
BAG3	DPP4	ATP6V1C2	IRF9	BAG3
BAG5	EMC2	ATP6V1D	TNFSF10	BAG5
BAG6	FADS2	ATP6V1E1	TNFRSF10A	BAG6
BAK1	FANCD2	ATP6V1E2	TNFRSF10B	BAK1
BAX	FDFT1	ATP6V1G1	CFLAR	BAX
BBC3	FTH1	ATP6V1G2	XIAP	BBC3
BCAP31	FTL	ATP6V1H	BID	BCAP31
BCL10	FTMT	AUP1	AIFM1	BCL10
BCL2	G6PD	BAD	TRPM7	BCL2
BCL2A1	GCLC	BAG3	IFNAR1	BCL2A1
BCL2L1	GCLM	BCL2	IFNAR2	BCL2L1
BCL2L10	GLS2	BCL2L11	IFNGR1	BCL2L10
BCL2L11	GOT1	BECN1	IFNGR2	BCL2L11
BCL2L12	GPX4	BMF	TLR3	BCL2L12
BCL2L14	GSS	BNIP3	TIRP	BCL2L14
BCL2L2	HMGCR	BNIP3L	IFNA	BCL2L2
BCL3	HMOX1	BOK	IFNB	BCL3
BCLAF1	HSBP1	C9orf72	TRIF	BCLAF1
BDKRB2	HSPB1	CALCOCO2	VDAC1	BDKRB2
BDNF	IREB2	CAMKK2	SLC25A4S	BDNF
BECN1	KEAP1	CAPN1	PPID	BECN1
BID	LPCAT3	CAPNS1	CYLD	BID
BIK	MAP1LC3A	CASP1	RIPK3	BIK
BIRC6	MAP1LC3B	CASP3	MLKL	BIRC6
BLOC1S2	MAP1LC3C	CDC37	TRAF5	BLOC1S2
BMF	MT1G	CDK5	TLR4	BMF
BMP4	NCOA4	CDK5R1	RBCK1	BMP4
BMP5	NFE2L2	CHMP4A	HMGB1	BMP5
BMPR1B	NFS1	CHMP4B	JAK1	BMPR1B
BNIP3	NOX1	CISD2	JAK3	BNIP3
BNIP3L	NQO1	CLEC16A	TYK2	BNIP3L
BOK	NRF2	CLN3	STAT1	BOK
BRCA1	OTUB1	CLU	STAT2	BRCA1
BRCA2	PCBP1	CPTP	STAT4	BRCA2
BRSK2	PCBP2	CSNK2A2	STAT5A	BRSK2
BTK	PEBP1	CTSA	STAT5B	BTK
CAAP1	PGD	CTTN	STAT6	CAAP1
CASP1	PHKG2	DAP	H2A	CASP1
CASP10	PRNP	DAPK1	TNFAIP3	CASP10
CASP12	PROM2	DAPK2	RNF31	CASP12
CASP2	PTGS2	DAPK3	CHMP2A	CASP2
CASP3	RPL8	DAPL1	CHMP2B	CASP3
CASP4	SAT1	DCN	VPS24	CASP4
CASP5	SAT2	DDIT3	CHMP4A	CASP5
CASP8	SLC11A2	DDRGK1	CHMP4B	CASP8
CASP8AP2	SLC1A5	DEPDC5	CHMP6	CASP8AP2
CASP9	SLC39A14	DEPP1	VPS4	CASP9
CAV1	SLC39A8	DHRSX	CHMP1	CAV1
CCAR2	SLC3A2	DNM1L	CHMP5	CCAR2
CCK	SLC40A1	DRAM1	SMPD1	CCK
CD14	SLC7A11	DRAM2	PYCARD	CD14
CD24	SQLE	EEF1A1	NLRP3	CD24
CD27	STEAP3	EEF1A2	ZBP1	CD27
CD28	TF	EIF2AK4	IL33	CD28
CD38	TFRC	EIF4G1	FTL	CD38
CD3E	TP53	EIF4G2	SQSTM1	CD3E
CD44	VDAC2	ELAPOR1	VDAC2	CD44
CD5	VDAC3	EP300	VDAC3	CD5
CD70	ZEB1	EPM2A	CHMP7	CD70
CD74		ERCC4	PGAM5	CD74
CDIP1		ERN1	BIRC2	CDIP1
CDKN1A		EXOC1	BIRC3	CDKN1A
CDKN2D		EXOC4	EIF2AK2	CDKN2D
CEBPB		EXOC7	PLA2G4	CEBPB
CFLAR		EXOC8	DNM1L	CFLAR
CHAC1		FBXL2	SPATA2	CHAC1
CHCHD10		FBXO7	FAF1	CHCHD10
CHEK2		FBXW7	SHARPIN	CHEK2
CIB1		FEZ1	NOX2	CIB1
CIDEB		FEZ2	USP21	CIDEB
CLU		FLCN	PARP1	CLU
COA8		FOXK1	CHMP4C	COA8
COL2A1		FOXK2		COL2A1
CRADD		FOXO1		CRADD
CREB3		FOXO3		CREB3
CREB3L1		FTH1		CREB3L1
CRH		FTL		CRH
CRIP1		FYCO1		CRIP1
CSF2		FZD5		CSF2
CSNK2A1		GAPDH		CSNK2A1
CSNK2A2		GATA4		CSNK2A2
CTH		GBA		CTH
CTNNA1		GFAP		CTNNA1
CTSC		GNAI3		CTSC
CTTN		GOLGA2		CTTN
CUL1		GPR137		CUL1
CUL2		GPR137B		CUL2
CUL3		GPSM1		CUL3
CUL4A		GSK3A		CUL4A
CUL5		GSK3B		CUL5
CX3CL1		HAX1		CX3CL1
CX3CR1		HDAC6		CX3CR1
CXCL12		HERC1		CXCL12
CYLD		HGF		CYLD
CYP1B1		HIF1A		CYP1B1
DAB2IP		HMGB1		DAB2IP
DAP		HMOX1		DAP
DAP3		HSP90AA1		DAP3
DAPK1		HSPA8		DAPK1
DAPK2		HSPB1		DAPK2
DAPK3		HSPB8		DAPK3
DAPL1		HTR2B		DAPL1
DAXX		HTRA2		DAXX
DBH		HTT		DBH
DCC		HUWE1		DCC
DDIAS		IFI16		DDIAS
DDIT3		IFNG		DDIT3
DDIT4		IKBKG		DDIT4
DDX3X		IL10		DDX3X
DDX47		IL10RA		DDX47
DDX5		IL4		DDX5
DEDD		IRGM		DEDD
DEDD2		ITPR1		DEDD2
DELE1		KAT5		DELE1
DEPTOR		KAT8		DEPTOR
DIABLO		KDM4A		DIABLO
DIDO1		KDR		DIDO1
DNAJA1		KEAP1		DNAJA1
DNAJC10		KIF25		DNAJC10
DNM1L		KLHL22		DNM1L
DPF2		KLHL3		DPF2
DYRK2		LACRT		DYRK2
E2F1		LAMP1		E2F1
E2F2		LAMP2		E2F2
EDA2R		LAMP3		EDA2R
EIF2AK3		LAMTOR1		EIF2AK3
ELL3		LAMTOR2		ELL3
ENO1		LAMTOR3		ENO1
EP300		LAMTOR4		EP300
EPHA2		LAMTOR5		EPHA2
EPO		LARP1		EPO
ERBB3		LEP		ERBB3
ERCC6		LEPR		ERCC6
ERN1		LGALS8		ERN1
ERN2		LRRK2		ERN2
ERO1A		LRSAM1		ERO1A
ERP29		LZTS1		ERP29
EYA1		MAP1LC3A		EYA1
EYA2		MAP1LC3B		EYA2
EYA3		MAP1LC3C		EYA3
EYA4		MAP3K7		EYA4
FADD		MAPK15		FADD
FAF1		MAPK3		FAF1
FAIM		MAPK8		FAIM
FAIM2		MAPT		FAIM2
FAM162A		MCL1		FAM162A
FAS		MEFV		FAS
FASLG		MET		FASLG
FASTK		MFN2		FASTK
FBH1		MFSD8		FBH1
FBXW7		MID2		FBXW7
FEM1B		MIR199A1		FEM1B
FGA		MIRLET7B		FGA
FGB		MLST8		FGB
FGF10		MT3		FGF10
FGFR1		MTCL1		FGFR1
FGFR3		MTDH		FGFR3
FGG		MTM1		FGG
FHIT		MTMR3		FHIT
FIGNL1		MTMR4		FIGNL1
FIS1		MTMR8		FIS1
FNIP2		MTMR9		FNIP2
FXN		MTOR		FXN
FYN		NCOA4		FYN
FZD9		NEDD4		FZD9
G0S2		NLRP6		G0S2
GABARAP		NOD1		GABARAP
GATA1		NOD2		GATA1
GATA4		NPC1		GATA4
GCLM		NPRL2		GCLM
GDNF		NRBP2		GDNF
GFRAL		NUPR1		GFRAL
GGCT		OPTN		GGCT
GHITM		ORMDL3		GHITM
GNAI2		OSBPL7		GNAI2
GNAI3		PAFAH1B2		GNAI3
GPER1		PARK7		GPER1
GPX1		PHB2		GPX1
GRINA		PHF23		GRINA
GSDME		PIK3C2A		GSDME
GSK3A		PIK3C3		GSK3A
GSK3B		PIK3CA		GSK3B
GSKIP		PIK3CB		GSKIP
GSTP1		PIK3R2		GSTP1
GZMB		PIM2		GZMB
HDAC1		PINK1		HDAC1
HERPUD1		PIP4K2A		HERPUD1
HGF		PIP4K2B		HGF
HIC1		PIP4K2C		HIC1
HIF1A		PJVK		HIF1A
HINT1		PLEKHF1		HINT1
HIP1		PLK2		HIP1
HIP1R		PLK3		HIP1R
HIPK1		POLDIP2		HIPK1
HIPK2		PRKAA1		HIPK2
HMGB2		PRKAA2		HMGB2
HMOX1		PRKAB1		HMOX1
HNRNPK		PRKAB2		HNRNPK
HRAS		PRKACA		HRAS
HRK		PRKAG1		HRK
HSPA1A		PRKAG2		HSPA1A
HSPA1B		PRKAG3		HSPA1B
HSPB1		PRKD1		HSPB1
HTRA2		PRKN		HTRA2
HTT		PSAP		HTT
HYAL2		PTPN22		HYAL2
HYOU1		PYCARD		HYOU1
ICAM1		QSOX1		ICAM1
IFI16		RAB39B		IFI16
IFI27		RAB3GAP1		IFI27
IFI27L1		RAB3GAP2		IFI27L1
IFI27L2		RAB7A		IFI27L2
IFI6		RAB8A		IFI6
IFNB1		RALB		IFNB1
IFNG		RASIP1		IFNG
IGF1		RB1CC1		IGF1
IKBKE		RETREG1		IKBKE
IL12A		RETREG3		IL12A
IL19		RHEB		IL19
IL1A		RIPK2		IL1A
IL1B		RMC1		IL1B
IL2		RNF152		IL2
IL20RA		RNF41		IL20RA
IL33		RNF5		IL33
IL4		ROCK1		IL4
IL6R		RPTOR		IL6R
IL7		RRAGA		IL7
INCA1		RRAGB		INCA1
ING2		RRAGC		ING2
ING5		RRAGD		ING5
INHBA		RUBCN		INHBA
INHBB		RUFY4		INHBB
INS		SCFD1		INS
ITGA6		SCOC		ITGA6
ITGAM		SEC22B		ITGAM
ITGAV		SESN1		ITGAV
ITM2C		SESN2		ITM2C
ITPR1		SESN3		ITPR1
ITPRIP		SH3BP4		ITPRIP
IVNS1ABP		SH3GLB1		IVNS1ABP
JAK2		SIRT1		JAK2
JMY		SIRT2		JMY
JUN		SLC38A9		JUN
KDM1A		SMCR8		KDM1A
KITLG		SMG1		KITLG
KRT18		SNCA		KRT18
KRT8		SNRNP70		KRT8
LCK		SNX32		LCK
LGALS12		SNX5		LGALS12
LGALS3		SNX6		LGALS3
LRRK2		SOGA1		LRRK2
LTBR		SOGA3		LTBR
LY96		SPTLC1		LY96
MADD		SPTLC2		MADD
MAEL		SQSTM1		MAEL
MAGEA3		SREBF1		MAGEA3
MAP2K5		SREBF2		MAP2K5
MAP3K5		STAT3		MAP3K5
MAPK7		STBD1		MAPK7
MAPK8		STING1		MAPK8
MAPK8IP1		STK11		MAPK8IP1
MAPK8IP2		STUB1		MAPK8IP2
MAPK9		SUPT5H		MAPK9
MARCHF7		SVIP		MARCHF7
MAZ		SYNPO2		MAZ
MCL1		TAB2		MCL1
MDM2		TAB3		MDM2
MELK		TBC1D14		MELK
MFF		TBC1D25		MFF
MIF		TBK1		MIF
MIR132		TEX264		MIR132
MIR15A		TFEB		MIR15A
MIR16-1		TICAM1		MIR16-1
MIR17		TIGAR		MIR17
MIR198		TLK2		MIR198
MIR21		TMEM150A		MIR21
MIR210		TMEM150B		MIR210
MIR221		TMEM150C		MIR221
MIR222		TMEM39A		MIR222
MIR26B		TMEM39B		MIR26B
MIR27B		TMEM59		MIR27B
MIR449A		TOMM7		MIR449A
MKNK2		TP53		MKNK2
MLH1		TP53INP1		MLH1
MLLT11		TP53INP2		MLLT11
MMP9		TPCN1		MMP9
MNT		TPCN2		MNT
MOAP1		TREM2		MOAP1
MPV17L		TRIB3		MPV17L
MSH2		TRIM13		MSH2
MSH6		TRIM14		MSH6
MSX1		TRIM21		MSX1
MUC1		TRIM22		MUC1
MUL1		TRIM27		MUL1
MYBBP1A		TRIM34		MYBBP1A
NACC2		TRIM38		NACC2
NANOS3		TRIM5		NANOS3
NBN		TRIM6		NBN
NCK1		TRIM65		NCK1
NCK2		TRIM68		NCK2
NDUFA13		TRIM8		NDUFA13
NDUFS3		TRIML1		NDUFS3
NFATC4		TRIML2		NFATC4
NFE2L2		TSC1		NFE2L2
NGF		TSC2		NGF
NGFR		TSPO		NGFR
NKX3-1		UBA5		NKX3-1
NLE1		UBQLN1		NLE1
NME5		UBQLN2		NME5
NMT1		UBQLN4		NMT1
NOC2L		UCHL1		NOC2L
NOG		UFC1		NOG
NOL3		UFL1		NOL3
NONO		UFM1		NONO
NOS3		ULK1		NOS3
NOX1		USP10		NOX1
NR4A2		USP13		NR4A2
NUPR1		USP30		NUPR1
OPA1		USP33		OPA1
P2RX4		USP36		P2RX4
P2RX7		UVRAG		P2RX7
P4HB		VDAC1		P4HB
PAK2		VPS13C		PAK2
PAK5		VPS13D		PAK5
PARK7		VPS26A		PARK7
PARP1		VPS26B		PARP1
PARP2		VPS35		PARP2
PAWR		WAC		PAWR
PCGF2		WASHC1		PCGF2
PDCD10		WDFY3		PDCD10
PDCD5		WDR24		PDCD5
PDCD6		WDR41		PDCD6
PDIA3		WDR6		PDIA3
PDK1		WDR81		PDK1
PDK2		WIPI2		PDK2
PDPK1		ZC3H12A		PDPK1
PDX1		ZKSCAN3		PDX1
PEA15		ZMPSTE24		PEA15
PELI3				PELI3
PERP				PERP
PF4				PF4
PHIP				PHIP
PHLDA3				PHLDA3
PIAS4				PIAS4
PIDD1				PIDD1
PIH1D1				PIH1D1
PIK3R1				PIK3R1
PINK1				PINK1
PLAGL2				PLAGL2
PLAUR				PLAUR
PLEKHF1				PLEKHF1
PLSCR3				PLSCR3
PMAIP1				PMAIP1
PML				PML
POLB				POLB
POU4F1				POU4F1
POU4F2				POU4F2
PPARD				PPARD
PPIA				PPIA
PPIF				PPIF
PPM1F				PPM1F
PPP1CA				PPP1CA
PPP1R13B				PPP1R13B
PPP1R15A				PPP1R15A
PPP2R1B				PPP2R1B
PPP3CC				PPP3CC
PPP3R1				PPP3R1
PRDX2				PRDX2
PRELID1				PRELID1
PRKCA				PRKCA
PRKCD				PRKCD
PRKDC				PRKDC
PRKN				PRKN
PRKRA				PRKRA
PRODH				PRODH
PSEN1				PSEN1
PSMD10				PSMD10
PSME3				PSME3
PTEN				PTEN
PTGIS				PTGIS
PTH				PTH
PTPMT1				PTPMT1
PTPN1				PTPN1
PTPN2				PTPN2
PTPRC				PTPRC
PTTG1IP				PTTG1IP
PYCARD				PYCARD
QARS1				QARS1
RACK1				RACK1
RAF1				RAF1
RB1				RB1
RB1CC1				RB1CC1
RBCK1				RBCK1
RELA				RELA
RET				RET
RFFL				RFFL
RHOT1				RHOT1
RHOT2				RHOT2
RIPK1				RIPK1
RIPK3				RIPK3
RNF183				RNF183
RNF186				RNF186
RNF34				RNF34
RNF41				RNF41
RPL11				RPL11
RPL26				RPL26
RPS27L				RPS27L
RPS3				RPS3
RPS6KB1				RPS6KB1
RPS7				RPS7
RRP8				RRP8
RTKN2				RTKN2
RTL10				RTL10
S100A8				S100A8
S100A9				S100A9
SCG2				SCG2
SCN2A				SCN2A
SCRT2				SCRT2
SELENOK				SELENOK
SELENOS				SELENOS
SENP1				SENP1
SEPTIN4				SEPTIN4
SERINC3				SERINC3
SERPINE1				SERPINE1
SFN				SFN
SFPQ				SFPQ
SFRP1				SFRP1
SFRP2				SFRP2
SGMS1				SGMS1
SGPL1				SGPL1
SGPP1				SGPP1
SH3RF1				SH3RF1
SHH				SHH
SHISA5				SHISA5
SIAH1				SIAH1
SIAH2				SIAH2
SIRT1				SIRT1
SIVA1				SIVA1
SKIL				SKIL
SLC25A5				SLC25A5
SLC35F6				SLC35F6
SLC9A3R1				SLC9A3R1
SMAD3				SMAD3
SNAI1				SNAI1
SNAI2				SNAI2
SNW1				SNW1
SOD1				SOD1
SOD2				SOD2
SORT1				SORT1
SP100				SP100
SRC				SRC
SRPX				SRPX
SST				SST
SSTR3				SSTR3
ST20				ST20
STK11				STK11
STK24				STK24
STK25				STK25
STK3				STK3
STK4				STK4
STRADB				STRADB
STX4				STX4
STYXL1				STYXL1
SYVN1				SYVN1
TAF9				TAF9
TAF9B				TAF9B
TCF7L2				TCF7L2
TERT				TERT
TFDP1				TFDP1
TFDP2				TFDP2
TFPT				TFPT
TGFB1				TGFB1
TGFB2				TGFB2
TGFBR1				TGFBR1
THBS1				THBS1
TICAM1				TICAM1
TICAM2				TICAM2
TIMM50				TIMM50
TIMP3				TIMP3
TLR3				TLR3
TLR4				TLR4
TM2D1				TM2D1
TMBIM1				TMBIM1
TMBIM6				TMBIM6
TMC8				TMC8
TMEM102				TMEM102
TMEM109				TMEM109
TMEM117				TMEM117
TMEM14A				TMEM14A
TMEM161A				TMEM161A
TNF				TNF
TNFAIP3				TNFAIP3
TNFRSF10A				TNFRSF10A
TNFRSF10B				TNFRSF10B
TNFRSF10C				TNFRSF10C
TNFRSF12A				TNFRSF12A
TNFRSF1A				TNFRSF1A
TNFRSF1B				TNFRSF1B
TNFRSF25				TNFRSF25
TNFSF10				TNFSF10
TNFSF12				TNFSF12
TOPORS				TOPORS
TP53				TP53
TP53BP2				TP53BP2
TP63				TP63
TP73				TP73
TPD52L1				TPD52L1
TPT1				TPT1
TRADD				TRADD
TRAF1				TRAF1
TRAF2				TRAF2
TRAF7				TRAF7
TRAP1				TRAP1
TRIAP1				TRIAP1
TRIB3				TRIB3
TRIM32				TRIM32
TRIM39				TRIM39
TXNDC12				TXNDC12
TYROBP				TYROBP
UACA				UACA
UBB				UBB
UBE2K				UBE2K
UBE4B				UBE4B
UBQLN1				UBQLN1
UMOD				UMOD
UNC5B				UNC5B
URI1				URI1
USP28				USP28
USP47				USP47
VDAC2				VDAC2
VNN1				VNN1
WDR35				WDR35
WNT4				WNT4
WWOX				WWOX
XBP1				XBP1
YAP1				YAP1
YBX3				YBX3
YWHAB				YWHAB
YWHAE				YWHAE
YWHAG				YWHAG
YWHAH				YWHAH
YWHAQ				YWHAQ
YWHAZ				YWHAZ
ZC3HC1				ZC3HC1
ZDHHC3				ZDHHC3
ZMYND11				ZMYND11
ZNF205				ZNF205
ZNF385A				ZNF385A
ZNF385B				ZNF385B
ZNF622				ZNF622
ZSWIM2				ZSWIM2

## Sheet: Supplementary Table 2
Model	PMID	Author	Gene
Model-1	37234159	Ling Guo	MYC
Model-1	37234159	Ling Guo	MAP2K1
Model-1	37234159	Ling Guo	STAT3
Model-2	36704339	Rutao Bian	BCL6
Model-2	36704339	Rutao Bian	CCL5
Model-2	36704339	Rutao Bian	CNN1
Model-2	36704339	Rutao Bian	PCNT
Model-3	38533476	Xuefu Wang	PHLDA1
Model-3	38533476	Xuefu Wang	ATP1A1
Model-3	38533476	Xuefu Wang	IFIT2
Model-3	38533476	Xuefu Wang	HLTF
Model-3	38533476	Xuefu Wang	MPP3
Model-4	38686376	Yiding Yu	CDKN1B
Model-4	38686376	Yiding Yu	SPIN1
Model-4	38686376	Yiding Yu	GNMT
Model-4	38686376	Yiding Yu	HTRA1
Model-4	38686376	Yiding Yu	ITPK1
Model-4	38686376	Yiding Yu	MAVS
Model-4	38686376	Yiding Yu	MME
Model-4	38686376	Yiding Yu	RAF1
Model-4	38686376	Yiding Yu	TLR3
Model-4	38686376	Yiding Yu	XAF1
Model-4	38686376	Yiding Yu	BCL6
Model-4	38686376	Yiding Yu	EIF4EBP1
Model-4	38686376	Yiding Yu	MEIS2
Model-4	38686376	Yiding Yu	SMARCA2
Model-5	36782329	Chaoqun Ma	UQCRC1
Model-5	36782329	Chaoqun Ma	NDUFB6
Model-5	36782329	Chaoqun Ma	NDUFA13
Model-5	36782330	Chaoqun Ma	NUDT16
Model-5	36782331	Chaoqun Ma	NUDT4
Model-5	36782332	Chaoqun Ma	CYFIP1
Model-5	36782333	Chaoqun Ma	LARP1
Model-5	36782334	Chaoqun Ma	DCP2
Model-6	32620106	Jiamin Zhou	OGN
Model-6	32620106	Jiamin Zhou	HTRA1
Model-6	32620106	Jiamin Zhou	MXRA5
Model-7	36860278	Konstantina Portokallidou	AEBP1
Model-7	36860278	Konstantina Portokallidou	CA3
Model-7	36860278	Konstantina Portokallidou	HBA2
Model-7	36860278	Konstantina Portokallidou	HBB
Model-7	36860278	Konstantina Portokallidou	HSPA2
Model-7	36860278	Konstantina Portokallidou	MYH6
Model-7	36860278	Konstantina Portokallidou	SERPINA3
Model-7	36860278	Konstantina Portokallidou	SOD3
Model-7	36860278	Konstantina Portokallidou	THBS4
Model-7	36860278	Konstantina Portokallidou	UCHL1
Model-7	36860278	Konstantina Portokallidou	APOA1
Model-7	36860278	Konstantina Portokallidou	BGN
Model-7	36860278	Konstantina Portokallidou	CFH
Model-7	36860278	Konstantina Portokallidou	COL14A1
Model-7	36860278	Konstantina Portokallidou	LTBP2
Model-7	36860278	Konstantina Portokallidou	LUM
Model-7	36860278	Konstantina Portokallidou	MFAP4
Model-8	31844116	Marie Cuvelliez	MAPK5
Model-8	31844116	Marie Cuvelliez	MMP1
Model-8	31844116	Marie Cuvelliez	MMP7
Model-9	36056063	Fengjun Zhang	PLEKHF1
Model-9	36056063	Fengjun Zhang	HSPG2
Model-9	36056063	Fengjun Zhang	HSF1
Model-9	36056063	Fengjun Zhang	TRIM65
Model-9	36056063	Fengjun Zhang	DICER1
Model-9	36056063	Fengjun Zhang	VDAC1
Model-9	36056063	Fengjun Zhang	BAD
Model-9	36056063	Fengjun Zhang	TFEB
Model-10	31948008	Ahmad Alimadadi	LCN10
Model-10	31948008	Ahmad Alimadadi	TUBA3D
Model-10	31948008	Ahmad Alimadadi	NPR3
Model-10	31948008	Ahmad Alimadadi	MYH6
Model-10	31948008	Ahmad Alimadadi	CKM
Model-10	31948008	Ahmad Alimadadi	NKX2-5
Model-10	31948008	Ahmad Alimadadi	ATP2A2
Model-10	31948008	Ahmad Alimadadi	PTH1R
Model-10	31948008	Ahmad Alimadadi	S100A4
Model-10	31948008	Ahmad Alimadadi	ADAM15
Model-10	31948008	Ahmad Alimadadi	VEGF
Model-11	35346191	Shaowei Fan	EIF1AY
Model-11	35346191	Shaowei Fan	RPS4Y1
Model-11	35346191	Shaowei Fan	USP9Y
Model-11	35346191	Shaowei Fan	KDM5D
Model-11	35346191	Shaowei Fan	DDX3Y
Model-11	35346191	Shaowei Fan	NPPA
Model-11	35346191	Shaowei Fan	HBB
Model-11	35346191	Shaowei Fan	TSIX
Model-11	35346191	Shaowei Fan	LOC28556
Model-11	35346191	Shaowei Fan	XIST
Model-12	35942730	Xuesi Chen	NSG1
Model-12	35942730	Xuesi Chen	NPPB
Model-12	35942730	Xuesi Chen	PHLDA1
Model-12	35942730	Xuesi Chen	SERPINE2
Model-13	37346398	Lei Zhou	SERPINA3
Model-13	37346398	Lei Zhou	MYH6
Model-13	37346398	Lei Zhou	S100A9
Model-13	37346398	Lei Zhou	LYVE1
Model-13	37346398	Lei Zhou	PLCE1
Model-14	33259868	Kai Zhang	ASPN
Model-14	33259868	Kai Zhang	FMOD
Model-14	33259868	Kai Zhang	NT5E
Model-14	33259868	Kai Zhang	LUM
Model-14	33259868	Kai Zhang	OGN
Model-15	38355637	Yonghua Yuan	IL10
Model-15	38355637	Yonghua Yuan	TLR4
Model-15	38355637	Yonghua Yuan	IFIT2
Model-15	38355637	Yonghua Yuan	IFITM2
Model-15	38355637	Yonghua Yuan	OAS2
Model-15	38355637	Yonghua Yuan	STAT3
Model-15	38355637	Yonghua Yuan	JAK1
Model-15	38355637	Yonghua Yuan	JAK2
Model-16	37867954	Yiding Yu	RNASE2
Model-16	37867954	Yiding Yu	MFAP4
Model-16	37867954	Yiding Yu	CHRDL1
Model-16	37867954	Yiding Yu	KCNN3
Model-17	37941896	Xudong Li	CXCR2
Model-17	37941896	Xudong Li	FCGR3B
Model-17	37941896	Xudong Li	VNN3
Model-17	37941896	Xudong Li	FPR2
Model-18	35710932	Shengxin Tang	SLC4A1
Model-18	35710932	Shengxin Tang	AHSP
Model-18	35710932	Shengxin Tang	ALAS2
Model-18	35710932	Shengxin Tang	CA1
Model-18	35710932	Shengxin Tang	HBD
Model-18	35710932	Shengxin Tang	SNCA
Model-18	35710932	Shengxin Tang	HBM
Model-18	35710932	Shengxin Tang	SELENBP1
Model-18	35710932	Shengxin Tang	SERPINE1
Model-18	35710932	Shengxin Tang	ITGA2B
Model-19	36859608	Yiding Yu	EGR1
Model-19	36859608	Yiding Yu	EGR2
Model-19	36859608	Yiding Yu	FOS
Model-19	36859608	Yiding Yu	FOSB
Model-20	37909603	Rui Xu	CYP27A1
Model-20	37909603	Rui Xu	KCNJ8
Model-20	37909603	Rui Xu	PIK3R5
Model-20	37909603	Rui Xu	TIMP2
Model-20	37909603	Rui Xu	CXCL12
Model-20	37909603	Rui Xu	KIT
Model-20	37909603	Rui Xu	VCAM1
Model-21	37498303	Kai Huang	TANC2
Model-21	37498303	Kai Huang	ADAMTS2
Model-21	37498303	Kai Huang	DYNLL1
Model-21	37498303	Kai Huang	MRC2
Model-21	37498303	Kai Huang	EGR1
Model-21	37498303	Kai Huang	OTUD1
Model-22	38347953	Xiwei Deng	TPCN1
Model-22	38347953	Xiwei Deng	MAP2K1
Model-22	38347953	Xiwei Deng	S100A9
Model-22	38347953	Xiwei Deng	CD38
Model-23	36295481	Yuansong Zhuang	FRZB
Model-23	36295481	Yuansong Zhuang	SFRP4
Model-23	36295481	Yuansong Zhuang	ENTPPL
Model-23	36295481	Yuansong Zhuang	AQP4
Model-23	36295481	Yuansong Zhuang	C1orf105
Model-24	37073135	Xiaoying Wang	ALOX5
Model-24	37073135	Xiaoying Wang	FPR1
Model-24	37073135	Xiaoying Wang	ADAMTS15
Model-24	37073135	Xiaoying Wang	ALOX5AP
Model-24	37073135	Xiaoying Wang	ANPEP
Model-24	37073135	Xiaoying Wang	SULF1
Model-24	37073135	Xiaoying Wang	C1orf162
Model-24	37073135	Xiaoying Wang	VSIG4
Model-24	37073135	Xiaoying Wang	LYVE1
Model-25	37609434	Jianjun Gu	MAPK14
Model-25	37609434	Jianjun Gu	HIF1A
Model-25	37609434	Jianjun Gu	MYC
Model-25	37609434	Jianjun Gu	HSP90AB1
Model-25	37609434	Jianjun Gu	HSP90AA1
Model-26	37390254	Bo Wen	FAP
Model-26	37390254	Bo Wen	THY1
Model-26	37390254	Bo Wen	MXRA5
Model-26	37390254	Bo Wen	SFRP4
Model-27	37270590	Kush Ketan Patel	SYNPO2L
Model-27	37270590	Kush Ketan Patel	TTN
Model-27	37270590	Kush Ketan Patel	MTSS1
Model-27	37270590	Kush Ketan Patel	SCN5A
Model-27	37270590	Kush Ketan Patel	PITX2
Model-27	37270590	Kush Ketan Patel	KLHL3
Model-27	37270590	Kush Ketan Patel	AGAP5
Model-28	38034382	Xu Luo	CCL2
Model-28	38034382	Xu Luo	CXCR2
Model-28	38034382	Xu Luo	S100A9
Model-29	36704339	Ru tao Bian	BCL6
Model-29	36704339	Ru tao Bian	CCL5
Model-29	36704339	Ru tao Bian	CNN1
Model-29	36704339	Ru tao Bian	PCNT
Model-30	37332931	Kuai Zheng	FCGR3A
Model-30	37332931	Kuai Zheng	CD69
Model-30	37332931	Kuai Zheng	IFNG
Model-30	37332931	Kuai Zheng	CCR7
Model-30	37332931	Kuai Zheng	CCL5
Model-30	37332931	Kuai Zheng	CCL4
Model-31	34868339	Qianhong Yang	CDH1
Model-31	34868339	Qianhong Yang	TFRC
Model-31	34868339	Qianhong Yang	CCL2
Model-31	34868339	Qianhong Yang	BUB1B
Model-31	34868339	Qianhong Yang	CD19
Model-32	38883603	Jinhao Chen	HSDL2
Model-32	38883603	Jinhao Chen	BCO2
Model-32	38883603	Jinhao Chen	CORIN
Model-33	38883603	Jinhao Chen	SNORA80E
Model-33	38562184	Dingyuan Tu	DLAT
Model-33	38562184	Dingyuan Tu	SLC31A1
Model-33	38562184	Dingyuan Tu	DLST
Model-36	38509983	Xuefu Wang	GRIN2A
Model-36	38509983	Xuefu Wang	DLG1
Model-36	38509983	Xuefu Wang	ERBB4
Model-36	38509983	Xuefu Wang	LRRC7
Model-36	38509983	Xuefu Wang	NRG1
Model-37	37092838	Prashanth Ganekal	HSP90AA1
Model-37	37092838	Prashanth Ganekal	ARRB2
Model-37	37092838	Prashanth Ganekal	MYH9
Model-37	37092838	Prashanth Ganekal	HSP90AB1
Model-37	37092838	Prashanth Ganekal	FLNA
Model-37	37092838	Prashanth Ganekal	EGFR
Model-37	37092838	Prashanth Ganekal	PIK3R1
Model-37	37092838	Prashanth Ganekal	CUL4A
Model-37	37092838	Prashanth Ganekal	YEATS4
Model-37	37092838	Prashanth Ganekal	KAT2B
Model-38	30370655	Che Wang	ASB14
Model-38	30370655	Che Wang	CCL5
Model-38	30370655	Che Wang	CD163
Model-39	38455553	Yan Li	IL1B
Model-39	38455553	Yan Li	TIMP2
Model-39	38455553	Yan Li	IFIT3
Model-39	38455553	Yan Li	P2RY2
Model-40	38065888	Xu Luo	IL2
Model-40	38065888	Xu Luo	CXCR4
Model-40	38065888	Xu Luo	CCL5
Model-40	38065888	Xu Luo	THY1
Model-40	38065888	Xu Luo	CCN2
Model-40	38065888	Xu Luo	IL7R
Model-41	36386304	Dingyuan Tu	ASPN
Model-41	36386304	Dingyuan Tu	COL1A1
Model-41	36386304	Dingyuan Tu	FMOD
Model-42	37684436	Daiqin Xiong	RAD9A
Model-42	37684436	Daiqin Xiong	HSPA1B
Model-42	37684436	Daiqin Xiong	GATA2
Model-42	37684436	Daiqin Xiong	IGF2R
Model-42	37684436	Daiqin Xiong	CD200
Model-42	37684436	Daiqin Xiong	ERCC8
Model-42	37684436	Daiqin Xiong	BCL11A
Model-43	37781829	Feixing Li	AKT1
Model-43	37781829	Feixing Li	TP53
Model-43	37781829	Feixing Li	GAPDH
Model-43	37781829	Feixing Li	TNF
Model-43	37781829	Feixing Li	CASP3
Model-43	37781829	Feixing Li	EGFR
Model-43	37781829	Feixing Li	MAPK3
Model-44	32228827	X M Chen	STAT3
Model-44	32228827	X M Chen	IL10
Model-44	32228827	X M Chen	IL17
Model-44	32228827	X M Chen	TNF
Model-44	32228827	X M Chen	IRF9
Model-44	32228827	X M Chen	OAS1
Model-44	32228827	X M Chen	MAPK3
Model-44	32228827	X M Chen	RSAD2
Model-44	32228827	X M Chen	CXCL10
Model-44	32228827	X M Chen	CASP3
Model-45	38912340	Ting Zhou	HSP90AB1
Model-45	38912340	Ting Zhou	NEDD8
Model-45	38912340	Ting Zhou	RPLP0
Model-45	38912340	Ting Zhou	UBB
Model-45	38912340	Ting Zhou	UBC
Model-46	37560246	Jun Zhou	BMP6
Model-46	37560246	Jun Zhou	CD69
Model-46	37560246	Jun Zhou	RUNX2
Model-46	37560246	Jun Zhou	SPP1
Model-47	36544902	Yihao Zhu	NPPA
Model-47	36544903	Yihao Zhu	OMD
Model-47	36544904	Yihao Zhu	PRELP
Model-48	38397416	Yihao Zhu	COL14A1
Model-48	38397417	Yihao Zhu	OGN
Model-48	38397418	Yihao Zhu	MFAP4
Model-48	38397419	Yihao Zhu	SFRP4
Model-49	34218797	Vijayakrishna Kolur	ESR1
Model-49	34218798	Vijayakrishna Kolur	PYHIN1
Model-49	34218799	Vijayakrishna Kolur	PPP2R2B
Model-49	34218800	Vijayakrishna Kolur	LCK
Model-49	34218801	Vijayakrishna Kolur	TP63
Model-49	34218802	Vijayakrishna Kolur	PCLAF
Model-49	34218803	Vijayakrishna Kolur	CFTR
Model-49	34218804	Vijayakrishna Kolur	TK1
Model-49	34218805	Vijayakrishna Kolur	ECT2
Model-49	34218806	Vijayakrishna Kolur	FKBP5
Model-50	33852110	Vincenzo Castiglione	NPPA
Model-50	33852111	Vincenzo Castiglione	NPPB
Model-51	33852112	Vincenzo Castiglione	TNNT2
Model-51	33852113	Vincenzo Castiglione	TNNI3

## Sheet: Supplementary Table 3
WT Sham	EF (%)	FS (%)	Body weight (g)	Heart weight (g)
F34	58.61	30.77	28.8	0.127
F41	52.41	26.37	26.7	0.125
F43	61.68	32.63	28	0.129
WT TAC	EF (%)	FS (%)	Body weight (g)	Heart weight (g)
F31	46.19	22.77	26.1	0.151
F35	69.85	38.78	26.5	0.155
W94	43.93	21.43	27.7	0.175
W96	46.85	23.15	28.2	0.183
W97	48.64	24.3	29.6	0.205

## Sheet: Supplementary Table 4
	Forward Primer	Reverse Primer
Cxcl12	TGCATCAGTGACGGTAAACCA	TTCTTCAGCCGTGCAACAATC
Jak2	TTGTGGTATTACGCCTGTGTATC	ATGCCTGGTTGACTCGTCTAT
Stat3	CAATACCATTGACCTGCCGAT	GAGCGACTCAAACTGCCCT
Gapdh	AGGTCGGTGTGAACGGATTTG	TGTAGACCATGTAGTTGAGGTCA

## Sheet: Supplementary Table 5
name	code_class	cluster
BAD	52	5
CASP10	86	5
CFLAR	3	1
POLDIP2	23	2
CD38	93	6
KDM1A	47	4
SLC25A5	23	2
PDK2	24	3
LAMP2	8	3
OSBPL7	72	5
CX3CL1	56	4
TNFRSF12A	45	3
GGCT	75	5
BTK	92	6
FYN	39	4
PIK3C2A	10	4
PLAUR	82	6
DCN	1	1
TYROBP	62	5
BRCA1	94	6
UFL1	10	4
CAPN1	46	4
ZMYND11	6	3
BID	72	5
IL20RA	91	6
IGF1	90	4
SNAI2	95	5
CD74	11	1
HGF	93	6
RB1CC1	8	3
BIRC3	95	5
GCLM	96	5
RRAGD	14	2
FAS	94	6
CD44	48	4
TNFRSF1B	55	4
BCLAF1	6	3
BAK1	75	5
ATP6V0A1	57	4
DAPK2	37	4
CUL3	17	3
CLEC16A	75	5
PHF23	75	5
CTNNA1	3	1
ATP6V1H	47	4
USP28	5	3
VPS13D	5	3
KITLG	100	5
MAPK9	29	4
HERPUD1	15	3
PIK3CB	60	4
FNIP2	8	3
CUL1	27	3
TAB2	18	3
USP36	66	4
TRAF1	85	5
ATG5	79	4
USP13	13	2
YBX3	11	1
LZTS1	92	6
CASP8	93	6
NGFR	74	5
HIPK2	4	2
TMEM161A	61	5
CTSA	33	3
GNAI3	79	4
ERBB3	83	6
KDM4A	88	4
ATG2B	60	4
SP100	27	3
TNFRSF1A	56	4
ROCK1	9	4
HYAL2	56	4
FGFR3	81	6
TBC1D25	75	5
SIRT2	35	3
VPS35	5	3
BCL3	72	5
NEDD4	100	5
MNT	72	5
POLB	66	4
CSNK2A2	58	4
NCK2	77	4
PRKACA	13	2
SREBF1	61	5
NLE1	83	6
ATP2A3	72	5
ENO1	23	2
RAB7A	13	2
MLH1	27	3
DNAJC10	7	3
USP33	20	4
GPR137B	69	4
FGFR1	14	2
UBE2K	28	4
PIK3C3	69	4
TIGAR	94	6
TP53INP2	14	2
SENP1	94	6
KEAP1	42	3
SESN1	17	3
PSEN1	58	4
HSP90AA1	1	1
PTPRC	100	5
UBA5	29	4
DELE1	14	2
STRADB	29	4
GSK3B	18	3
RRAGB	97	5
CYLD	18	3
CHMP2B	39	4
ZMPSTE24	50	4
GSTP1	31	2
CTTN	23	2
DNAJA1	15	3
HUWE1	14	2
PPP1R15A	24	3
FTL	11	1
BAX	61	5
DNM1L	7	3
PPP1R13B	37	4
SNX5	27	3
ERP29	44	3
CDIP1	45	3
SPTLC1	100	5
ICAM1	64	5
MUL1	46	4
EXOC1	50	4
ITGA6	6	3
ZC3HC1	75	5
SCFD1	49	4
RFFL	84	5
TGFB2	96	5
HDAC6	57	4
MSH2	97	5
WAC	5	3
TMEM14A	94	6
SIRT1	99	5
JAK2	8	3
ABL1	68	4
SH3GLB1	14	2
MKNK2	44	3
KLHL22	63	5
PRODH	61	5
PPM1F	55	4
DEPDC5	94	6
XBP1	26	3
FBXO7	27	3
TIMP3	2	1
HMOX1	82	6
TSPO	41	5
MTMR3	29	4
EP300	70	4
ATP6V1D	14	2
SPTLC2	58	4
SNW1	38	4
HIF1A	9	4
GSKIP	96	5
NFATC4	65	5
STK4	86	5
DIDO1	28	4
EEF1A2	11	1
CSNK2A1	25	3
CHMP4B	24	3
MAP1LC3A	41	5
PSMD10	79	4
SRPX	38	4
XIAP	60	4
PIM2	82	6
STK24	27	3
TRADD	71	6
MAPK3	56	4
USP10	40	4
TSC2	53	4
STUB1	43	3
MAZ	54	4
STX4	54	4
KAT8	46	4
HERC1	7	3
BMF	83	6
RIPK2	84	5
EYA1	98	5
NBN	60	4
SFRP1	16	3
STK3	97	5
MTMR9	60	4
TNFRSF10A	92	6
BNIP3L	17	3
SNRNP70	23	2
PIH1D1	51	5
URI1	38	4
PDCD5	44	3
TIMM50	42	3
PIAS4	81	6
TGFB1	72	5
CDC37	24	3
RASIP1	51	5
TFPT	71	6
GSK3A	55	4
GSDME	84	5
CAV1	3	1
MET	87	5
NOD1	66	4
CASP2	86	5
HSPB1	21	2
SERPINE1	76	5
RHEB	26	3
PRKAG2	5	3
TRIM14	92	6
TGFBR1	80	4
CREB3	65	5
CXCL12	13	2
MAPK8	79	4
UNC5B	77	4
CUL2	59	4
PPIF	22	2
SEPTIN4	46	4
MTMR4	60	4
RPS6KB1	80	4
DDX5	2	1
YWHAE	11	1
LAMTOR3	50	4
FBXW7	19	4
CRYAB	1	1
CTSC	68	4
HSPA8	1	1
ATG2A	72	5
TMEM109	35	3
EIF4G2	2	1
IL10RA	74	5
AMBRA1	86	5
MADD	37	4
PTPMT1	83	6
SLC11A2	70	4
CAMKK2	57	4
KRT18	91	6
LTBR	65	5
GAPDH	1	1
PRKAB1	66	4
TPD52L1	27	3
PPARD	63	5
BMP5	94	6
EYA4	98	5
TRIM38	86	5
PERP	14	2
EPM2A	40	4
TFEB	51	5
DAP	57	4
NME5	92	6
ATP6V0E1	23	2
SELENOK	24	3
FAM162A	24	3
TFDP2	49	4
PDCD10	69	4
GNAI2	23	2
NPRL2	75	5
ATP6V1A	80	4
EIF4G1	14	2
ACVR1	79	4
AUP1	35	3
HTRA2	65	5
STK25	44	3
BIRC6	9	4
RAB3GAP1	7	3
NFE2L2	7	3
MSH6	77	4
TMEM59	13	2
QSOX1	34	3
PARK7	12	2
HDAC1	47	4
SFPQ	13	2
ARHGEF2	46	4
LAMTOR2	54	4
LEPR	100	5
IVNS1ABP	14	2
MFN2	2	1
EXOC8	97	5
RRAGC	58	4
LGALS8	5	3
ATP6V0B	44	3
TXNDC12	58	4
STK11	52	5
ATF6	49	4
CASP8AP2	100	5
TNFAIP3	95	5
FOXO3	18	3
RAB3GAP2	60	4
WDR35	96	5
TRIM32	85	5
IFI27L2	51	5
CAAP1	96	5
UFM1	20	4
APAF1	94	6
CLU	21	2
TNFRSF10B	68	4
ADRA1A	94	6
PPP3CC	47	4
MAPK8IP1	81	6
TMEM39B	71	6
TNFSF10	58	4
PIK3CA	60	4
ZNF205	81	6
INHBA	93	6
VPS26A	39	4
OPTN	13	2
ATG101	51	5
G0S2	52	5
PTGIS	48	4
CDKN1A	35	3
BMP4	85	5
RBCK1	53	4
PLAGL2	86	5
CAPNS1	12	2
BCL2L12	81	6
BECN1	25	3
TRAP1	34	3
IFI6	51	5
ATG14	49	4
SGPP1	96	5
RHOT1	50	4
TRAF2	71	6
DYRK2	19	4
WDR24	81	6
TICAM1	81	6
HIP1	59	4
STYXL1	73	5
KDR	50	4
YWHAH	26	3
ATF4	23	2
EIF2AK4	69	4
VPS13C	9	4
CDKN2D	71	6
RIPK3	91	6
BCL2L2	18	3
PARP2	66	4
SNX6	20	4
SH3BP4	86	5
CHMP2A	32	3
SESN2	83	6
ATP5IF1	22	2
HIP1R	63	5
UBE4B	28	4
EDA2R	93	6
GFAP	71	6
ATP6V1E1	12	2
PSME3	38	4
EXOC4	47	4
TRAF7	63	5
PRKAB2	7	3
SELENOS	47	4
LGALS3	23	2
TRIM21	84	5
RAF1	14	2
TRIM5	94	6
TRIM22	10	4
RRP8	75	5
PRKAA1	9	4
MYBBP1A	63	5
TBC1D14	29	4
FIGNL1	93	6
DAP3	25	3
SERINC3	14	2
CASP9	75	5
TPT1	1	1
DPF2	57	4
SORT1	13	2
LAMTOR5	24	3
NGF	91	6
YWHAQ	13	2
FBH1	25	3
UBQLN1	5	3
USP30	97	5
P2RX4	72	5
MAP3K7	19	4
FAIM2	91	6
ACVR1B	86	5
MDM2	60	4
AGT	33	3
ITM2C	55	4
TMBIM1	15	3
DRAM1	74	5
CIDEB	83	6
CALCOCO2	13	2
NMT1	27	3
MARCHF7	6	3
GATA4	25	3
SKIL	80	4
DAB2IP	46	4
TLR4	100	5
ATP6V1G1	26	3
IL33	10	4
RIPK1	79	4
YAP1	8	3
PPP2R1B	86	5
CASP1	74	5
MAP2K5	75	5
THBS1	8	3
UACA	5	3
CYP1B1	10	4
ITGAV	3	1
TMEM117	84	5
TMBIM6	3	1
RB1	10	4
CUL4A	14	2
PML	65	5
NOL3	43	3
MAP1LC3B	13	2
RHOT2	42	3
PDPK1	70	4
RMC1	86	5
NPC1	86	5
ARRB2	65	5
TP53	84	5
RPTOR	63	5
FOXK2	55	4
TRIM65	74	5
RETREG3	54	4
SOD1	12	2
AKT1	24	3
EPHA2	73	5
RPL11	11	1
BCL10	93	6
MAEL	83	6
UFC1	35	3
ABL2	87	5
MCL1	3	1
TP53BP2	79	4
S100A8	62	5
HAX1	23	2
PARP1	14	2
RALB	28	4
ACKR3	68	4
ARL6IP5	3	1
RUBCN	67	4
SNCA	85	5
CISD2	66	4
PLK2	30	4
PIK3R1	4	2
KLHL3	49	4
PHIP	10	4
TLK2	67	4
NONO	7	3
ATP6V1B2	26	3
CHMP7	47	4
MTDH	8	3
C9orf72	89	5
LRSAM1	75	5
NACC2	46	4
ZEB1	6	3
GLUD1	14	2
TCF7L2	86	5
ITPRIP	37	4
SESN3	90	4
RPS3	11	1
ATM	10	4
LAMTOR1	34	3
HYOU1	29	4
FEZ1	66	4
PIP4K2A	77	4
FOXO1	69	4
ITPR1	70	4
VPS26B	38	4
BAG3	24	3
HSPB8	2	1
PDK1	18	3
JMY	80	4
BCL2L11	85	5
SCOC	6	3
NR4A2	82	6
FBXL2	92	6
RETREG1	13	2
PRKCA	87	5
UCHL1	64	5
SH3RF1	96	5
LY96	82	6
FLCN	59	4
ATP6V1C1	19	4
LARP1	5	3
DEPTOR	93	6
RRAGA	26	3
DRAM2	58	4
EEF1A1	1	1
AIFM1	23	2
MPV17L	83	6
SMG1	6	3
APPL1	8	3
CREB3L1	63	5
TAB3	80	4
WIPI2	46	4
NCK1	100	5
EYA3	88	4
FAIM	83	6
DEDD	66	4
PINK1	12	2
CCAR2	46	4
ATP13A2	71	6
ATP6V0D1	44	3
GPSM1	52	5
DEDD2	72	5
IL6R	85	5
UBQLN4	47	4
SQSTM1	11	1
ZNF385A	71	6
RPL26	54	4
SYVN1	66	4
TPCN2	73	5
PRKAA2	4	2
TM2D1	69	4
PEA15	3	1
ATF3	76	5
INHBB	82	6
MSX1	91	6
S100A9	62	5
FZD5	92	6
HIPK1	20	4
ADORA1	71	6
IFI16	39	4
WDFY3	10	4
ZDHHC3	38	4
FYCO1	14	2
ZC3H12A	92	6
PRKCD	74	5
SHISA5	42	3
MFSD8	97	5
TEX264	54	4
HMGB2	27	3
WDR41	58	4
CASP3	79	4
TLR3	93	6
CHMP4C	92	6
GPER1	91	6
NOS3	72	5
CDK5	71	6
FASTK	42	3
FOXK1	77	4
YWHAZ	13	2
TP53INP1	60	4
FXN	75	5
HNRNPK	3	1
DEPP1	44	3
VDAC2	12	2
GHITM	2	1
TSC1	28	4
MOAP1	25	3
IFI27L1	71	6
IFI27	32	3
BAG5	58	4
SGPL1	87	5
CUL5	20	4
PLEKHF1	61	5
SMPD1	42	3
MAPK7	83	6
PIP4K2C	88	4
YWHAB	13	2
SMAD3	57	4
PDIA3	13	2
NKX3-1	92	6
GOLGA2	28	4
ACAA2	13	2
TRIM68	85	5
RAB8A	74	5
GPX4	31	2
DAPK3	43	3
WDR81	61	5
PRDX2	21	2
TMC8	91	6
MLST8	61	5
FTH1	1	1
SLC3A2	55	4
FADD	72	5
PAFAH1B2	27	3
DDIT4	36	3
ING5	75	5
MTCL1	84	5
ING2	92	6
STAT3	15	3
TMEM150A	72	5
MFF	26	3
FEM1B	17	3
AR	40	4
PRELID1	54	4
ADRB2	83	6
CRADD	47	4
HINT1	33	3
ITGAM	93	6
YWHAG	13	2
USP47	5	3
GABARAP	73	5
UBB	11	1
KRT8	43	3
CD14	62	5
ARMC10	79	4
RNF34	77	4
TRIAP1	75	5
FEZ2	27	3
MTM1	96	5
ATP6V0E2	43	3
TRIM8	46	4
BCL2L1	46	4
BCL2	79	4
PTEN	17	3
RPS7	12	2
QARS1	23	2
ORMDL3	35	3
EIF2AK3	99	5
CEBPB	65	5
SYNPO2	3	1
PPP1CA	44	3
KAT5	47	4
RELA	56	4
GPR137	61	5
ZNF622	45	3
PLK3	82	6
PHLDA3	51	5
PELI3	71	6
LEP	91	6
HRAS	51	5
DDIT3	55	4
ATG13	27	3
PTPN2	77	4
ERCC4	96	5
NUPR1	41	5
CHMP6	61	5
TMEM39A	87	5
BNIP3	5	3
RNF152	86	5
BDNF	98	5
BOK	71	6
SMCR8	92	6
SLC38A9	93	6
ULK1	53	4
HIC1	81	6
PAWR	96	5
PIDD1	71	6
JUN	35	3
WDR6	24	3
ERN1	86	5
GRINA	42	3
PRKRA	38	4
PAK2	17	3
ST20	91	6
NQO1	74	5
AEN	72	5
WASHC1	71	6
SIAH2	67	4
RNF41	40	4
PRKAG1	25	3
EXOC7	25	3
PTTG1IP	13	2
TBK1	89	5
CHEK2	91	6
DIABLO	92	6
PRKD1	94	6
STING1	44	3
SIVA1	52	5
CIB1	44	3
RPS27L	34	3
FAF1	27	3
NRBP2	59	4
ATP6V0A2	87	5
PRKN	88	4
P4HB	12	2
BCAP31	34	3
LAMP1	24	3
WWOX	92	6
TPCN1	14	2
MAPT	78	4
TAF9B	69	4
UBQLN2	38	4
LAMTOR4	42	3
LRRK2	100	5
NOC2L	53	4
FHIT	73	5
ZKSCAN3	93	6
HMGB1	13	2
BLOC1S2	67	4
SUPT5H	34	3
PPIA	12	2
INCA1	91	6
PTPN1	49	4
SIAH1	97	5
TOMM7	22	2
DAPK1	93	6
CASP4	77	4
ANXA6	12	2
SRC	83	6
HTT	57	4
MAP3K5	50	4
ATG7	74	5
TOPORS	96	5
PSAP	1	1
ERO1A	79	4
SVIP	66	4
DDRGK1	51	5
TFDP1	60	4
UVRAG	88	4
MTOR	29	4
OPA1	4	2
SREBF2	25	3
SGMS1	80	4
DAXX	66	4
RNF5	44	3
PJVK	91	6
HSPA1B	54	4
HSPA1A	33	3
BAG6	23	2
TRIM39	73	5
RACK1	11	1
TRIM27	47	4
TRIM13	67	4
MLLT11	17	3
VDAC1	2	1
NDUFS3	22	2
SLC35F6	65	5
FIS1	31	2
RTL10	84	5
PHB2	23	2
DDX3X	4	2
TNFRSF25	73	5
PPP3R1	69	4
CPTP	52	5
ERCC6	94	6
GPX1	41	5
TNFSF12	51	5
MIF	81	6
TMEM150C	88	4
PDCD6	47	4
CHCHD10	31	2
ATP6V1E2	92	6
PRKDC	7	3
COA8	51	5

## Sheet: Supplementary Table 6
GSE5406
Gene	logFC	PValue	FDR
TPCN1	0.635493	1.65587e-15	9.44375e-13
ATF4	-0.594691	4.34156e-13	1.29699e-10
CXCL12	0.835988	6.73138e-12	1.48173e-09
STAT3	-0.704097	4.10926e-10	5.15589e-08
VPS13D	-0.319679	5.76247e-08	3.50979e-06
HMGB2	0.534662	1.43127e-05	0.000357142
ENO1	-0.381388	1.46536e-05	0.000364076
EXOC7	0.0807018	0.00202288	0.018201
UBB	0.164924	0.00335739	0.0270206
IVNS1ABP	0.264128	0.00560078	0.0394624
CALCOCO2	-0.140059	0.0296445	0.131338
JAK2	0.196442	0.0953663	0.282989
OPTN	0.107331	0.107932	0.305762
CLU	-0.0470866	0.647102	0.825764
PPP1R15A	-0.0118992	0.891977	0.955769
GSE16499
Gene	logFC	PValue	FDR
STAT3	-0.573284	0.000529825	0.0206998
ENO1	-0.522847	0.000583122	0.0215228
ATF4	-0.244515	0.00368178	0.0572938
JAK2	0.753332	0.00382609	0.0588537
TPCN1	0.510487	0.00494566	0.0664497
VPS13D	-0.248189	0.0186254	0.141399
CALCOCO2	-0.247083	0.0912959	0.332835
CLU	0.223776	0.110726	0.371107
UBB	0.116631	0.1643	0.456737
EXOC7	-0.0999473	0.194952	0.496459
OPTN	-0.134135	0.215971	0.51857
HMGB2	0.173007	0.256286	0.559579
CXCL12	0.164614	0.25847	0.561729
PPP1R15A	0.0172013	0.846595	0.944375
IVNS1ABP	-0.000344	0.998133	0.999475
GSE57338
Gene	logFC	PValue	FDR
STAT3	-0.603744	7.74667e-41	2.30691e-38
CXCL12	0.502638	1.1998e-23	4.00261e-22
TPCN1	0.524989	1.85885e-23	6.03232e-22
HMGB2	0.362991	5.1782e-22	1.4075e-20
JAK2	0.544195	2.20468e-21	5.54593e-20
VPS13D	-0.175717	1.97912e-15	2.38838e-14
CALCOCO2	-0.262441	2.23183e-15	2.68058e-14
ENO1	-0.352115	6.3038e-13	5.75787e-12
PPP1R15A	0.187979	2.19499e-12	1.87943e-11
CLU	0.337134	3.83393e-12	3.18838e-11
UBB	0.139778	2.08761e-10	1.39197e-09
IVNS1ABP	0.239316	7.8487e-09	4.31072e-08
ATF4	-0.171697	7.67083e-07	3.2294e-06
OPTN	-0.085084	0.000592327	0.00158981
EXOC7	0.0561148	0.00128644	0.00323649
GSE79962
Gene	logFC	PValue	FDR
CLU	0.778376	4.95872e-08	2.33819e-05
CALCOCO2	-0.484084	5.13623e-07	0.000124855
STAT3	-0.666071	2.11859e-06	0.000307862
JAK2	1.12317	2.21655e-06	0.000312277
PPP1R15A	0.610212	0.000202079	0.00639593
OPTN	-0.272911	0.000217484	0.006754
IVNS1ABP	0.483843	0.000570278	0.0131822
EXOC7	0.176733	0.00983706	0.0881292
HMGB2	0.285158	0.0203261	0.13911
TPCN1	0.294378	0.0272465	0.164368
ENO1	-0.292741	0.0593881	0.265666
ATF4	-0.171967	0.0865156	0.327533
VPS13D	-0.0599215	0.440781	0.733999
UBB	0.0423755	0.559866	0.813009
CXCL12	0.0267803	0.899898	0.965236
GSE116250
Gene	logFC	PValue	FDR
CALCOCO2	-0.765939	2.87935e-10	1.42563e-08
UBB	0.557766	3.65778e-10	1.7037e-08
JAK2	1.25557	6.41425e-10	2.67093e-08
PPP1R15A	0.7098	1.30537e-09	4.8046e-08
STAT3	-0.830359	8.49317e-09	2.14669e-07
OPTN	-0.515761	9.12667e-07	9.75711e-06
VPS13D	-0.689632	0.00027844	0.00123091
TPCN1	0.335661	0.000535993	0.00211726
HMGB2	0.391154	0.000536775	0.00211942
CLU	0.462263	0.00178941	0.00582566
EXOC7	-0.123025	0.0632795	0.115374
ATF4	-0.360062	0.195507	0.291277
CXCL12	0.168646	0.429253	0.540204
IVNS1ABP	0.109293	0.430321	0.541331
ENO1	-0.0718074	0.516368	0.619531
GSE135055
Gene	logFC	PValue	FDR
PPP1R15A	0.65283	1.76e-06	0.000551
JAK2	1.04881	5.81e-06	0.00115
CALCOCO2	-0.48454	3.77e-05	0.004457
CLU	0.82977	0.000325	0.017458
UBB	0.260684	0.007674	0.118815
HMGB2	0.312913	0.007676	0.118815
ENO1	0.179067	0.171577	0.579934
STAT3	-0.17047	0.208288	0.620821
OPTN	0.204564	0.373406	0.753827
EXOC7	0.073672	0.399225	0.766366
ATF4	0.065224	0.571667	0.825531
IVNS1ABP	-0.05486	0.629992	0.84802
TPCN1	0.03356	0.761231	0.906999
VPS13D	-0.0494	0.824284	0.932151
CXCL12	0.027818	0.887357	0.958665
GSE141910
Gene	logFC	PValue	FDR
CALCOCO2	-0.672446	3.94372e-54	1.26746e-51
VPS13D	-0.70296	3.41983e-34	2.27145e-32
CLU	0.959789	1.42915e-33	9.0319e-32
STAT3	-0.725435	3.55043e-30	1.73114e-28
PPP1R15A	0.497281	6.2464e-28	2.51615e-26
UBB	0.407873	5.23794e-27	1.95941e-25
CXCL12	0.624321	9.49268e-21	2.14944e-19
EXOC7	0.235017	8.44425e-20	1.76497e-18
HMGB2	0.337408	1.44387e-18	2.67219e-17
TPCN1	0.422892	1.40131e-16	2.16901e-15
OPTN	-0.207778	8.95721e-16	1.27244e-14
IVNS1ABP	0.353657	2.78749e-14	3.44848e-13
ATF4	-0.324962	6.11062e-12	5.92027e-11
JAK2	0.60708	9.79349e-09	6.55877e-08
ENO1	-0.262615	5.90119e-06	2.71105e-05

## Sheet: Supplementary Table 7
ONTOLOGY	ID	Description	GeneRatio	BgRatio	pvalue	p.adjust	qvalue	geneID	Count
BP	GO:0097193	intrinsic apoptotic signaling pathway	45519	319/18870	3.55e-11	3.83e-08	1.89e-08	ATF4/ENO1/CXCL12/IVNS1ABP/PPP1R15A/UBB/CLU/JAK2	8
BP	GO:2001233	regulation of apoptotic signaling pathway	45519	398/18870	2.07e-10	1.11e-07	5.49e-08	ATF4/ENO1/CXCL12/HMGB2/IVNS1ABP/UBB/CLU/JAK2	8
BP	GO:0010506	regulation of autophagy	45458	355/18870	1.84e-07	3.31e-05	1.63e-05	CALCOCO2/OPTN/VPS13D/EXOC7/TPCN1/STAT3	6
KEGG	hsa04137	Mitophagy - animal	45394	105/8842	8.63935e-06	0.000777541	0.000582019	ATF4/UBB/CALCOCO2/OPTN	4
KEGG	hsa04140	Autophagy - animal	45363	169/8842	0.00132917	0.0299062	0.022386	UBB/CALCOCO2/OPTN	3
KEGG	hsa04062	Chemokine signaling pathway	45363	193/8842	0.00194779	0.0302287	0.0226273	CXCL12/STAT3/JAK2	3

## Sheet: Supplementary Table 8
ID	Description	setSize	enrichmentScore	NES	pvalue	p.adjust	qvalue	rank	leading_edge	core_enrichment
Chemokine signaling pathway	Chemokine signaling pathway	98	0.458799	1.76006	0.000296126	0.00177675	0.00124685	1241	tags=35%, list=18%, signal=29%	JAK2/CCL21/GRB2/ROCK2/NFKBIA/ARRB2/PIK3CA/GNG12/CRK/CXCL14/PXN/CXCL10/PIK3R2/GNAI1/CXCL9/PRKACB/PIK3CB/GNB2/WAS/ADCY6/RAP1A/AKT1/SOS2/TIAM2/PRKCD/CCL11/GRK6/ADCY3/PIK3CD/CHUK/STAT1/GNG5/GSK3A/RAC2
Autophagy - animal	Autophagy - animal	113	0.395114	1.5462	0.00540412	0.0162124	0.0113771	874	tags=22%, list=13%, signal=20%	RRAS2/DDIT4/BCL2/PIK3CA/MRAS/PRKAA2/MAP2K2/RRAS/MAP3K7/PIK3R2/EIF2AK3/PRKACB/PIK3CB/TANK/PPP2CB/SH3GLB1/BAD/AKT1/RPS6KB2/RRAGC/PRKAA1/MAPK10/ULK1/PRKCD/MLST8
regulation of apoptotic signaling pathway	regulation of apoptotic signaling pathway	223	0.26513	1.13872	0.143145	0.28629	0.200905	674	tags=12%, list=10%, signal=11%	JAK2/TNFRSF12A/SFRP1/BDNF/EYA4/BCL2/TPD52L1/IGF1/ARRB2/CYLD/FGFR1/FBXW7/TAF9B/ITM2C/PTPN1/EIF2AK3/FAIM2/PIK3CB/EYA1/GCLC/DDX3X/AR/GPX1/CTSH/BAD/AKT1/TRAF2
Mitophagy - animal	Mitophagy - animal	68	0.316904	1.1343	0.241237	0.289485	0.203147	1120	tags=22%, list=16%, signal=19%	RRAS2/MRAS/RRAS/RAB5C/EIF2AK3/FKBP8/RAB5A/TRAF2/MAPK10/ULK1/CSNK2B/RAB5B/JUN/MFN2/SRC
regulation of autophagy	regulation of autophagy	201	-0.261556	-1.0979	0.220503	0.289485	0.203147	1793	tags=30%, list=26%, signal=23%	HGF/ADRB2/GPR137B/ITPR1/SNX6/BNIP3/TSC1/NOD1/MTMR3/TRIM22/HTR2B/TBK1/RAB8A/HTRA2/TRIM32/TP53/PIK3C2A/RRAGA/ZMPSTE24/DAP/TPCN1/CALCOCO2/DRAM1/IL10RA/TRIM27/VPS26A/RASIP1/FOXK2/CAPN1/CTTN/RRAGD/ATP6V1D/DAPK2/TSC2/MOAP1/ATP6V0A1/TRIM68/ATP6V0E2/ATP6V1H/WDR6/MTMR4/WDR41/ADRA1A/IFI16/TMEM39A/SNX7/STAT3/CTSA/EXOC1/PIP4K2C/DDIT3/UCHL1/HIF1A/HERC1/SH3BP4/KDR/UBQLN2/GATA4/TRIM8/PLK2
intrinsic apoptotic signaling pathway	intrinsic apoptotic signaling pathway	182	0.245602	1.02905	0.382892	0.382892	0.268696	944	tags=16%, list=14%, signal=14%	JAK2/DDIT4/BCL2/PDK1/HIPK2/CYLD/FBXW7/PHLDA3/TAF9B/PPP1R15A/PTPN1/EIF2AK3/PERP/PIK3CB/MLLT11/CEBPB/CASP3/DDX3X/CDKN1A/GPX1/BAD/AKT1/TRAF2/CRIP1/TREM2/PRKCD/CLU/MMP9/HINT1

## Sheet: Supplementary Table 9
heterogeneity
id.exposure	id.outcome	outcome	exposure	method	Q	Q_df	Q_pval
eqtl-a-ENSG00000096968	ebi-a-GCST009541	Heart failure || id:ebi-a-GCST009541	|| id:eqtl-a-ENSG00000096968	MR Egger	40.3416	39	0.41077
eqtl-a-ENSG00000096968	ebi-a-GCST009541	Heart failure || id:ebi-a-GCST009541	|| id:eqtl-a-ENSG00000096968	Inverse variance weighted	42.2865	40	0.372513
pleiotropy
id.exposure	id.outcome	outcome	exposure	egger_intercept	se	pval
eqtl-a-ENSG00000096968	ebi-a-GCST009541	Heart failure || id:ebi-a-GCST009541	|| id:eqtl-a-ENSG00000096968	-0.00563846	0.004112	0.178145

## Sheet: Supplementary Table 10
heterogeneity
id.exposure	id.outcome	outcome	exposure	method	Q	Q_df	Q_pval
eqtl-a-ENSG00000168610	ebi-a-GCST009541	Heart failure || id:ebi-a-GCST009541	|| id:eqtl-a-ENSG00000168610	MR Egger	36.663	33	0.302699
eqtl-a-ENSG00000168610	ebi-a-GCST009541	Heart failure || id:ebi-a-GCST009541	|| id:eqtl-a-ENSG00000168610	Inverse variance weighted	39.1913	34	0.248234
pleiotropy
id.exposure	id.outcome	outcome	exposure	egger_intercept	se	pval
eqtl-a-ENSG00000168610	ebi-a-GCST009541	Heart failure || id:ebi-a-GCST009541	|| id:eqtl-a-ENSG00000168610	-0.00840033	0.00556854	0.140933

[truncated: 4 more sheets: Supplementary Table 11, Supplementary Table 12, Supplementary Table 13, Supplementary Table 14]
